# Supplementary material for: SLX1 Inhibition Enhances Olaparib Sensitivity by Impairing Homologous Recombination Repair in Breast Cancer
Source: Int J Mol Sci. 2025 Nov 30;26(23):11621. doi: 10.3390/ijms262311621 (PMC12692287; doi:10.3390/ijms262311621)
Supplement: Supplementary file 1 [file ijms-26-11621-s001.zip]

Archive with 1 entries (1 files):
- ijms-3958256-supplementary.pdf
